# Supplementary material for: The Amyotrophic Lateral Sclerosis M114T PFN1 Mutation Deregulates Alternative Autophagy Pathways and Mitochondrial Homeostasis
Source: Int J Mol Sci. 2022 May 19;23(10):5694. doi: 10.3390/ijms23105694 (PMC9143529; doi:10.3390/ijms23105694)
Supplement: Supplementary file 1 [file ijms-23-05694-s001.zip]

Archive with 1 entries (1 files):
- ijms-1727092-supplementary.pdf
